# Supplementary material for: Establishment and a comparative transcriptomic analysis of a male-specific cell line from the African malaria mosquito Anopheles gambiae
Source: Sci Rep. 2022 Apr 27;12:6885. doi: 10.1038/s41598-022-10686-y (PMC9046191; doi:10.1038/s41598-022-10686-y)
Supplement: Supplementary file 2 — Supplementary Information 2. [file 41598_2022_10686_MOESM2_ESM.xlsx]

## Sheet: Table S1
Supplementary Table S5. Cell line-specific genes highly expressed in the cell lines but not in whole insects. Shown are the top genes ranked by expression level (TPM) in the cells and their normalised expression values (FPKM) in the 4th instar larvae and pupae males and females, along with information about the length of their protein products in amino acids, closest Drosophila melanogaster homol…
ID	TPM	L4_M_FPKM	L4_F_FPKM	P_M_FPKM	P_F_FPKM	Protein length	Drosophila homolog	Predicted function or conserved domains	Phylogenetic distribution
AgMM
AGAP000298	240.346	–	–	–	–	193	sing	muscle fusion	Arthropoda
AGAP011985	204.88	1.00167	1.09736	0.88262	0.32163	568 (180)	twi	mesoderm cell fate, including muscle	Bilateria
AGAP004877	126.416	–	–	–	–	882	Prm	muscle protein	Arthropoda
AGAP004783	100.611	0.095556	0.161297	0.950504	1.02235	818	SIFaR	putative G-protein coupled receptor	?Arthropoda
AGAP012745	94.6595	–	–	–	–	639	CG31198	metalloaminopeptidase	Bilateria
AGAP010641	79.6231	0.315765	0.487167	0.703588	0.882225	710	–	actin binding; WH2 domain	Culicidae
AGAP001259	65.2192	0.344251	0.344688	1.16712	1.50226	398	?PVRAP	SH2 domain	?Diptera
AGAP003499	57.2741	0.0193124	0.0278425	0.218255	0.175273	493 (663)	CG10182, CG14219	acyltransferase	Bilateria
AGAP007832	54.522	0.0170441	0.023031	0.0893146	0.0908867	602	PICK1	membrane curvature sensor activity, phospholipid binding activity, and protein kinase C binding activity	Bilateria
AGAP000876	53.2386	0.219867	0.405373	0.0706147	0.161618	371	l(1)sc, sc	–	Arthropoda
AGAP012571	48.636	–	–	–	–	82	–	–	Nematocera
AGAP006591	48.225	0.0904842	0.100378	0.699942	0.817649	182	lin-28	involved in germ-line stem-cell niche homeostasis, negative regulation of RNA metabolic process, and positive regulation of signal transduction	Bilateria
AGAP002399	44.0407	–	–	–	–	356	–	–	?Diptera
AGAP004944	42.5441	–	–	0.275763	0	647	Hsc- and Hsp-70s	heat shock protein	?
AGAP029257	39.4212	–	–	–	–	76	–	–	A. gambiae Complex
AGAP028453	33.8057	–	–	–	–	128	–	–	Culicidae
AGAP003695	32.6019	–	–	–	–	955	CG14516, CG11951	aminopeptidase	Bilateria
AGAP001323	32.2641	0.0104687	0.00716669	0.0121805	0.00945693	103	–	–	Anopheles
AGAP013255	32.1826	–	–	–	–	935	CG31198	metalloaminopeptidase	Bilateria
AGAP009697	30.7572	1.75348	1.38957	0.546249	0.526274	53 (55)	–	–	?Cellia
AGAP029620	30.6277	–	–	–	–	298	CG42339	–	Bilateria
AGAP029794	30.4238	–	–	–	–	346	?CG7432	trypsin-like serine protease	?Arthropoda
Sua5.1
AGAP001067	1681.8	0.0296093	0.102613	0.0371904	0.0174091	420	–	DUF4806	Culicidae
AGAP012509	493.506	–	–	–	–	195 (66)	–	–	Culicidae
AGAP002235	229.624	1.18031	1.31158	3.71619	3.59644	537	pnr	dorsal cell fate determination, nervous system development and lymph gland development	Bilateria
AGAP004386	209.997	0.0559818	0.0702978	0.559091	0.570438	288	Hand	transcription factor that contributes to cardiogenesis, hemopoiesis, and muscle function	Bilateria
AGAP006047	175.728	–	–	–	–	505	Cyp4ac1	–	?
AGAP002239	151.052	0.0221664	0.0310535	0.0433384	0.0381642	210	CG4210	N-acetyltransferase	Bilateria
AGAP004762	130.859	0.0153523	0.0447123	0.0279111	0.0237874	308	CG30339	intermembrane lipid transfer	Arthropoda
AGAP010027	125.874	2.42573	2.49258	0.0868023	0.095109	514	–	–	Culicidae
AGAP006398	121.86	0.029804	0.0218681	0.00644965	0.0110728	290	CG44250	DUF3421	Bilateria
AGAP012497	105.784	–	–	–	–	99	–	likely non-coding; includes a fragment of phosphogluconate dehydrogenase	?
AGAP013186	75.1625	–	–	–	–	345	–	–	Culicidae
AGAP009957	51.818	–	–	–	–	333	SoxN	RNA metabolic process, organic cyclic compound biosynthetic process, central nervous system development. signaling; regulation of neural precursor cell proliferation	Bilateria
AGAP028542	31.6691	–	–	–	–	189	–	–	?Diptera
AGAP012435	31.2665	–	–	–	–	56	–	–	Anopheles
AGAP012907	29.8627	–	–	–	–	397	CalpB	border follicle cell migration. protein autoprocessing. proteolysis; neuron remodeling	Bilateria
AGAP012661	29.7892	–	–	–	–	119	CG8132	omega-amidase activity	?Bilateria
AGAP003759	28.7524	0.601231	0.98514	0.917663	0.763395	406	?CG31104	protein kinase	?
AGAP029578	26.5293	–	–	–	–	965	dve	involved in developmental patterning, cell-type specification, and functional differentiation	Bilateria
AGAP012544	24.1131	–	–	–	–	263	?Drice	short caspase 14	?
AGAP029317	22.8759	–	–	–	–	246	Ski6	involved in gene expression regulation, defence response	?Bilateria
